# Supplementary material for: Occurrence, Diversity and Anti-Fungal Resistance of Fungi in Sand of an Urban Beach in Slovenia—Environmental Monitoring with Possible Health Risk Implications
Source: J Fungi (Basel). 2022 Aug 16;8(8):860. doi: 10.3390/jof8080860 (PMC9410438; doi:10.3390/jof8080860)
Supplement: Supplementary file 1 [file jof-08-00860-s001.zip]

Archive with 1 entries (1 files):
- jof-1835911-supplementary.xlsx
