# Supplementary material for: Occurrence, Diversity and Anti-Fungal Resistance of Fungi in Sand of an Urban Beach in Slovenia—Environmental Monitoring with Possible Health Risk Implications
Source: J Fungi (Basel). 2022 Aug 16;8(8):860. doi: 10.3390/jof8080860 (PMC9410438; doi:10.3390/jof8080860)
Supplement: Supplementary file 1 [file jof-08-00860-s001.zip › jof-1835911-supplementary.xlsx]

## Sheet: Table S1_weather variables
Table S1: Descriptive and numerical variables used in the study of beach sand and seawater
Season	Month	beach sand			pH		Average air temperature [°C]	Maximal air temperature during the past 7 days before sampling [°C]	Average soil temperature at a depth of 5 cm [°C]	Average air humidity [%]	Air humidity in the sampling day [%]	Monthly rainfall rate [mm]	Monthly sunshine hours [h]	Average daily sunshine hours [hh:mm]	Average air pressure [hPa]	Average wind speed [m/s]	Seawater temperature [°C]	Weather									Unexpected events					bathing season	beach cleaning
		wet	humid	dry	sand	sea water												sunny	dry	hot	cloudy	humid	rainy	foggy	cold	windy	flood	strong wind	heatwave	open celebration	construction work
Spring	March	0	0	1	8.09	7.92	10.3	19	10.2	62	80	8.2	243.7	11:20:00	1018	4	9.9	0	0	0	1	1	0	1	0	0	0	0	0	0	0	0	0
	April	0	0	1	8.35	8.07	12.9	20	13.6	71	35	125.9	175.7	12:46:00	1013	3.2	11.7	1	1	0	0	0	0	0	0	0	0	0	0	0	0	0	0
	May	1	0	0	8.01	7.93	14.6	19	16.6	73	49	189.4	163.4	14:31:00	1012	3.1	13.2	0	0	0	1	1	0	0	0	0	0	0	0	0	0	0	1
Summer	June	0	1	0	7.84	7.97	24.2	28	24.1	65	59	8.8	358.9	15:30:00	1015	2.7	17.2	1	0	1	0	1	0	0	0	0	0	0	1	0	1	1	1
	July	0	1	0	8.24	8.11	24.2	36	25.9	65	40	94.6	330	15:37:00	1012	3.1	26.5	1	1	1	0	0	0	0	0	0	0	0	1	0	0	1	1
	August	0	1	0	8.46	8.16	24.4	34	25.9	67	50	28.5	316	13:54:00	1015	3	26	1	1	1	0	0	0	0	0	0	0	0	1	0	0	1	1
Autumn	September	0	1	0	9.08	8.17	18.8	35	21.7	73	51	121.6	234.7	13:12:00	1017	3.1	23.5	1	1	0	0	0	0	0	0	1	0	1	0	0	0	1	1
	October	1	0	0	7.99	8.02	15.9	23	18	74	94	105.7	176.4	10:20:00	1017	3.6	18.3	0	0	0	1	0	1	0	0	0	1	0	0	0	0	0	0
	November	0	1	0	8.27	7.94	11.5	21	14.4	79	74	88	85	09:39:00	1018	2.5	17	0	0	0	1	1	0	0	0	0	0	0	0	0	0	0	0
Winter	December	0	1	0	8.03	7.95	5.4	13	8.9	82	84	29.3	79.9	08:56:00	1020	2.4	13.8	0	0	0	1	1	0	1	1	0	0	0	0	1	0	0	0
	January	0	1	0	8.63	7.94	4.1	12	6	66	81	24.4	132	08:53:00	1012	3.2	9.6	1	1	0	0	0	0	0	1	0	0	0	0	1	0	0	0
	February	1	0	0	8.18	7.96	6.7	14	7.4	70	93	67.3	185.7	09:47:00	1022	3.5	9.1	0	0	0	1	0	1	0	0	0	0	0	0	0	0	0	0
Legend:	0 - negative; indicating the absence of descriptive variable
	1 - positive; indicating the presence of descriptive variable
	wet beach sand - coastal bottom sediment
	humid beach sand - vadose zone sand
	dry beach sand - supratidal sand
